# Supplementary material for: Interactive effects of precipitation and nitrogen enrichment on multi-trophic dynamics in plant-arthropod communities
Source: PLoS One. 2018 Aug 2;13(8):e0201219. doi: 10.1371/journal.pone.0201219 (PMC6072000; doi:10.1371/journal.pone.0201219)
Supplement: S1 Dataset — (XLSX) [file pone.0201219.s001.xlsx]

## Sheet: S1 Metadata
Metadata for S1 Dataset. Griffith & Grinath 201X
Column names:
Plant ID	Identification number for each experimental plant
Plot ID	Identification number for each experimental plot, each of which contained one N. tabacum and one N. rustica
Plant Species	Experimental plant species
Precip.t	Experimental precipitation treatment, with 0 = no rainwater added and 1 = rainwater added
N.t	Experimental nitrogen treatment, with 0 = no nitrogen added and 1 = nitrogen added
Pred.t	Experimental predator treatment, with 0 = spiders absent and 1 = spiders present
Nper	Plant foliar nitrogen concentration, expressed as a percentage
Cper	Plant foliar carbon concentration, expressed as a percentage
CN	Plant foliar carbon:nitrogen ratio
Fruit	Number of plant fruits
Mass	Aboveground dry plant mass
Chewing Damage	Proportion of leaf area removed by chewing herbivores
Caterpillars	Cumulative abundance of caterpillars
Sap-suckers	Cumulative abundance of sap-sucking Hemipterans
Total Herbivores	Cumulative abundance of all herbivores

## Sheet: S1 Dataset
Plant ID	Plot ID	Plant Species	Precip.t	N.t	Pred.t	Nper	Cper	CN	Fruit	Mass	Chewing Damage	Caterpillars	Sap-suckers	Total Herbivores
1	1	N.rustica	1	0	0	2.68	39.28	14.6567	318	37.125	0.0125	2	14	19
2	1	N.tabacum	1	0	0	4.29	39.33	9.16783	101	130.313	0.116667	10	24	34
3	2	N.tabacum	0	1	1	6.4	41.87	6.54219	112	195.555	0.508333	5	6	11
4	2	N.rustica	0	1	1	4.51	45.87	10.1707	132	31.018	0.025	0	37	38
5	3	N.tabacum	0	1	0	5.69	40.74	7.15993	174	123.124	0.15	7	3	12
6	3	N.rustica	0	1	0	3.17	43.02	13.571	316	94.044	0.0141667	1	32	33
7	4	N.tabacum	0	0	0	3.09	40.91	13.2395	91	169.746	0.504167	6	4	11
8	4	N.rustica	0	0	0	2.74	42.2	15.4015	234	40.295	0.0125	5	13	18
9	5	N.rustica	1	0	1	3.6	46.34	12.8722	283	38.301	0	4	10	14
10	5	N.tabacum	1	0	1	3.54	39.9	11.2712	108	137.796	0.191667	3	20	23
11	6	N.tabacum	1	1	0	6.29	41.69	6.62798	232	253.367	0.3625	4	10	14
12	6	N.rustica	1	1	0	2.63	31.42	11.9468	361	65.358	0.0125	1	17	18
13	7	N.rustica	0	0	1	3.85	42.69	11.0883	27	47.153	0.0208333	0	7	7
14	7	N.tabacum	0	0	1	3.16	40.8	12.9114	23	146.988	0.2625	2	11	13
15	8	N.tabacum	1	1	1	3.73	40.08	10.7453	197	371.107	0.133333	3	22	25
16	8	N.rustica	1	1	1	4.98	39.53	7.93775	152	44.378	0	3	15	18
17	9	N.tabacum	1	0	1	5.14	40.17	7.81518	111	145.109	0.5875	14	7	22
18	9	N.rustica	1	0	1	2.71	41.91	15.4649	188	70.301	0	4	51	55
19	10	N.rustica	1	1	0	3.32	43.02	12.9578	314	40.806	0.0391667	2	29	31
20	10	N.tabacum	1	1	0	3.44	39.97	11.6192	149	171.026	0.0375	2	30	32
21	11	N.rustica	0	0	0	3.79	45.35	11.9657	139	50.598	0.0375	2	14	16
22	11	N.tabacum	0	0	0	5.21	40.63	7.79846	110	96.046	0.21	7	16	23
23	12	N.tabacum	0	1	0	4.06	41.18	10.1429	206	156.669	0.305833	11	2	13
24	12	N.rustica	0	1	0	3.62	43.7	12.0718	124	29.502	0	1	14	16
25	13	N.rustica	0	0	1	3.03	43.46	14.3432	282	104.675	0.025	1	43	44
26	13	N.tabacum	0	0	1	6.66	41.29	6.1997	145	131.3	0.408333	5	15	20
27	14	N.rustica	1	0	0	3.71	44.9	12.1024	315	62.194	0.035	1	12	14
28	14	N.tabacum	1	0	0	6.46	41.56	6.43344	117	175.649	0.525	6	11	18
29	15	N.rustica	1	1	1	4.06	40.9	10.0739	102	22.881	0.025	0	7	7
30	15	N.tabacum	1	1	1	6.83	41.79	6.11859	232	292.153	0.754167	2	14	16
31	16	N.rustica	0	1	1	2.62	39.59	15.1107	214	70.384	0.0283333	0	18	18
32	16	N.tabacum	0	1	1	3.75	41.77	11.1387	195	152.985	0.0283333	7	2	10
33	17	N.tabacum	0	1	0	4.08	41.12	10.0784	160	213.892	0.5825	7	26	34
34	17	N.rustica	0	1	0	4.46	43.72	9.80269	192	28.712	0	5	32	38
35	18	N.tabacum	1	0	1	4.44	42.84	9.64865	188	305.077	0.404167	2	3	5
36	18	N.rustica	1	0	1	3.28	40.67	12.3994	244	71.452	0.0125	3	29	32
37	19	N.tabacum	0	0	1	2.54	35.07	13.8071	155	111.039	0.3375	6	3	9
38	19	N.rustica	0	0	1	2.88	42	14.5833	236	58.089	0.00166667	2	33	35
39	20	N.tabacum	1	1	1	5.33	42.34	7.94371	239	206.356	0.1375	2	3	5
40	20	N.rustica	1	1	1	3.54	33.92	9.58192	310	54.461	0	4	25	30
41	21	N.tabacum	1	1	0	6.04	40.81	6.75662	213	210.709	0.0808333	6	15	21
42	21	N.rustica	1	1	0	4.06	45.72	11.2611	144	18.381	0.0433333	0	19	19
43	22	N.rustica	0	0	0	3.95	43.37	10.9797	308	70.426	0	4	25	29
44	22	N.tabacum	0	0	0	5.03	41.74	8.29821	117	183.983	0.155833	2	18	20
45	23	N.rustica	0	1	1	2.91	39.97	13.7354	292	23.663	0.0266667	4	42	46
46	23	N.tabacum	0	1	1	6.29	42.41	6.74245	303	141.779	0.0666667	3	3	6
47	24	N.rustica	1	0	0	3.24	42.22	13.0309	152	109.119	0.00166667	0	16	16
48	24	N.tabacum	1	0	0	3.74	40.01	10.6979	148	132.761	0.145833	12	0	12
49	25	N.rustica	0	1	1	4.11	44.98	10.944	291	113.257	0.0283333	5	80	85
50	25	N.tabacum	0	1	1	5.8	43.39	7.48103	140	234.186	0.4875	5	38	44
51	26	N.tabacum	0	1	0	4.09	38.98	9.53056	154	274.024	0.295833	6	3	9
52	26	N.rustica	0	1	0	3.67	39.91	10.8747	42	35.922	0.00333333	0	8	8
53	27	N.rustica	0	0	1	4.35	45.74	10.5149	191	79.947	0.0266667	3	85	88
54	27	N.tabacum	0	0	1	5.41	40.06	7.40481	86	381.272	0.125	7	22	29
55	28	N.rustica	1	0	1	3.47	43.74	12.6052	304	118.016	0.0266667	4	23	30
56	28	N.tabacum	1	0	1	4.18	42.16	10.0861	112	165.216	0.153333	5	9	14
57	29	N.rustica	1	1	0	2.55	41.17	16.1451	198	30.644	0.0283333	0	20	20
58	29	N.tabacum	1	1	0	4.52	41.83	9.25442	42	230.735	0.404167	4	22	26
59	30	N.tabacum	1	1	1	3.49	41.44	11.8739	294	153.908	0.533333	6	23	29
60	30	N.rustica	1	1	1	1.91	28.15	14.7382	173	44.49	0.0266667	5	9	15
61	31	N.tabacum	0	0	0	4.8	39.99	8.33125	106	165.556	0.1375	8	21	29
62	31	N.rustica	0	0	0	3.71	45.49	12.2615	281	149.933	0.0125	2	14	18
65	33	N.tabacum	1	0	1	4.46	39.46	8.84753	106	185.623	0.0125	19	6	25
66	33	N.rustica	1	0	1	4.07	43.03	10.5725	173	181.835	0.2625	5	63	68
69	35	N.tabacum	0	0	0	5.59	42.88	7.67084	156	178.139	0.370833	14	19	33
70	35	N.rustica	0	0	0	2.79	39.62	14.2007	91	75.414	0.00166667	3	27	30
71	36	N.tabacum	1	0	0	5.69	41.73	7.33392	118	187.933	0.441667	7	31	38
72	36	N.rustica	1	0	0	NA	NA	NA	204	23.6	0.0408333	1	15	16
73	37	N.tabacum	0	1	0	6.3	43.41	6.89048	151	141.815	0.0125	8	10	19
74	37	N.rustica	0	1	0	4.24	46.44	10.9528	257	136.989	0.0125	5	15	20
75	38	N.tabacum	0	1	1	3.82	42.46	11.1152	118	457.037	0.354167	5	8	13
76	38	N.rustica	0	1	1	3.85	43.54	11.3091	103	96.492	0.0125	2	16	18
77	39	N.tabacum	1	1	1	4.54	40.79	8.98458	201	236.22	0.0666667	5	4	9
78	39	N.rustica	1	1	1	3.56	42.9	12.0506	262	50.142	0.0125	0	18	18
79	40	N.tabacum	0	0	1	3.79	39.74	10.4855	93	94.201	0.2625	5	13	19
80	40	N.rustica	0	0	1	4.18	45.19	10.811	168	64.218	0.0266667	5	19	24
81	41	N.rustica	0	1	0	4.03	42.49	10.5434	99	22.023	0	2	6	8
82	41	N.tabacum	0	1	0	4.14	41.34	9.98551	159	274.253	0.204167	9	60	69
85	43	N.tabacum	0	1	1	4.13	41.26	9.99031	169	196.529	0.055	8	13	21
86	43	N.rustica	0	1	1	3.48	44.21	12.704	186	85.589	0.0533333	2	32	34
87	44	N.rustica	1	1	1	4.42	44.67	10.1063	367	177.181	0.0125	0	24	26
88	44	N.tabacum	1	1	1	4.23	42.25	9.98818	168	198.594	0.183333	7	39	46
89	45	N.rustica	0	0	0	3.9	44.33	11.3667	204	144.358	0.0266667	5	30	35
90	45	N.tabacum	0	0	0	1.99	43.43	21.8241	59	66.448	0.270833	4	12	16
91	46	N.rustica	1	0	1	4.65	47.35	10.1828	24	38.307	0	4	19	23
92	46	N.tabacum	1	0	1	5.28	42.06	7.96591	101	190.777	0.1125	7	72	79
93	47	N.rustica	1	0	0	4.62	44.82	9.7013	25	95.641	0.00166667	0	28	32
94	47	N.tabacum	1	0	0	3.67	40.66	11.079	113	372.703	0.229167	7	40	47
95	48	N.tabacum	1	1	0	4.51	41.32	9.16186	206	263.795	0.2625	6	40	46
96	48	N.rustica	1	1	0	3.14	40.84	13.0064	33	89.224	0.0558333	1	0	1
97	49	N.rustica	0	1	1	2.61	39.95	15.3065	68	14.092	0.0266667	2	35	37
98	49	N.tabacum	0	1	1	4.89	40.91	8.36605	141	51.138	0.1625	6	28	34
99	50	N.rustica	0	0	0	3.04	43.31	14.2467	266	101.225	0	6	14	21
100	50	N.tabacum	0	0	0	4.1	41.13	10.0317	159	221.908	0.128333	7	31	38
101	51	N.rustica	1	1	0	2.76	41.11	14.8949	154	9.996	0	5	11	16
102	51	N.tabacum	1	1	0	4.19	40.75	9.72554	127	458.311	0.254167	5	47	52
103	52	N.tabacum	1	0	0	4.83	41.2	8.53002	81	168.097	0.420833	9	23	32
104	52	N.rustica	1	0	0	4.5	38.25	8.5	239	33.031	0	4	8	12
105	53	N.tabacum	0	0	1	4.39	40.46	9.2164	104	303.732	0.216667	9	18	29
106	53	N.rustica	0	0	1	3.46	39.66	11.4624	128	46.183	0	1	47	48
107	54	N.tabacum	1	1	1	3.65	36.96	10.126	139	299.212	0.0933333	3	23	27
108	54	N.rustica	1	1	1	5.34	43.91	8.22285	316	124.974	0	0	34	35
109	55	N.rustica	1	0	1	3.25	42.45	13.0615	58	70.666	0.0125	1	32	33
110	55	N.tabacum	1	0	1	5.96	43.55	7.30705	143	195.688	0.0266667	3	20	23
111	56	N.rustica	0	1	0	4.13	44.39	10.7482	243	146.458	0.00166667	3	21	24
112	56	N.tabacum	0	1	0	5.26	42.16	8.01521	112	57.222	0.483333	7	17	24
113	57	N.tabacum	1	0	1	3.76	40.9	10.8777	94	475.981	0.420833	10	39	49
114	57	N.rustica	1	0	1	4	46.99	11.7475	33	18.649	0	3	30	34
115	58	N.rustica	0	1	1	4.45	45.88	10.3101	128	39.263	0	0	20	20
116	58	N.tabacum	0	1	1	6.16	42.1	6.83442	177	153.403	0.1725	10	32	42
117	59	N.tabacum	1	1	1	4.07	40.74	10.0098	152	197.331	0.0266667	7	36	43
118	59	N.rustica	1	1	1	4.12	44.91	10.9005	249	44.678	0.0141667	2	37	40
119	60	N.tabacum	0	0	0	5.88	41.4	7.04082	69	50.327	0.176667	7	7	14
120	60	N.rustica	0	0	0	2.91	37.11	12.7526	186	16.18	0.0141667	3	28	31
121	61	N.rustica	1	0	0	3.12	40.48	12.9744	137	40.878	0	5	25	32
122	61	N.tabacum	1	0	0	3.81	40.4	10.6037	152	138.156	0.0666667	7	18	25
123	62	N.rustica	1	1	0	2.6	38.59	14.8423	256	61.796	0.00166667	6	0	6
124	62	N.tabacum	1	1	0	4.55	41.16	9.04615	117	140.082	0.541667	6	2	8
125	63	N.rustica	0	0	1	4.3	43.95	10.2209	105	88.469	0	1	30	31
126	63	N.tabacum	0	0	1	4.37	38.06	8.70938	87	30.575	0.175	4	13	17
127	64	N.rustica	0	1	0	3.52	37.64	10.6932	161	25.562	0	1	17	18
128	64	N.tabacum	0	1	0	3.97	41.19	10.3753	54	116.887	0.314167	4	7	11
129	65	N.rustica	0	1	1	4.74	44.92	9.47679	129	47.381	0	1	47	48
130	65	N.tabacum	0	1	1	4.92	38.08	7.73984	82	894.038	0.343333	2	26	28
131	66	N.tabacum	0	1	0	5.05	39.85	7.89109	120	339.159	0.330833	4	3	7
132	66	N.rustica	0	1	0	2.68	30.84	11.5075	101	9.113	0	1	0	1
133	67	N.tabacum	1	1	1	4.69	41.7	8.89126	176	208.149	0.0391667	10	4	14
134	67	N.rustica	1	1	1	3.35	44.64	13.3254	247	39.959	0.275	1	18	19
135	68	N.rustica	0	0	0	NA	NA	NA	153	65.281	0	2	33	35
136	68	N.tabacum	0	0	0	4.49	41.59	9.26281	130	370.071	0.304167	10	29	39
137	69	N.rustica	1	0	0	3.05	36.14	11.8492	142	23.834	0.258333	2	6	8
138	69	N.tabacum	1	0	0	3.55	38.15	10.7465	178	477.971	0	13	36	49
139	70	N.rustica	1	1	0	2.19	39.7	18.1279	301	123.758	0.0266667	4	18	22
140	70	N.tabacum	1	1	0	4.89	41.57	8.50102	164	177.865	0.345833	6	35	41
141	71	N.tabacum	1	0	1	3.87	38.54	9.95866	153	274.636	0.2725	5	14	19
142	71	N.rustica	1	0	1	4.06	44.14	10.8719	207	34.919	0	2	45	48
143	72	N.rustica	0	0	1	3.55	40.75	11.4789	46	38.875	0	0	36	36
144	72	N.tabacum	0	0	1	3.04	39.72	13.0658	113	181.048	0.0141667	6	2	9
145	73	N.tabacum	0	0	0	4.08	37.88	9.28431	114	131.84	0.191667	9	24	34
146	73	N.rustica	0	0	0	3.97	39.57	9.96725	126	72.328	0	6	30	36
147	74	N.rustica	0	1	0	2.4	39.24	16.35	91	17.628	0.0266667	3	15	19
148	74	N.tabacum	0	1	0	4.72	41.29	8.74788	218	298.607	0.358333	6	22	29
149	75	N.tabacum	0	1	1	5.57	38.72	6.95153	112	165.021	0.155833	4	3	7
150	75	N.rustica	0	1	1	3.65	44.81	12.2767	202	74.332	0	1	17	18
151	76	N.tabacum	0	0	1	3.93	38.84	9.88295	96	252.122	0.0725	4	13	17
152	76	N.rustica	0	0	1	3.35	38.26	11.4209	62	10.759	0.0141667	5	34	39
153	77	N.tabacum	1	0	1	5.91	41.96	7.09983	37	205.952	0.1875	5	7	12
154	77	N.rustica	1	0	1	1.43	13.45	9.40559	114	82.594	0.00166667	2	9	11
155	78	N.rustica	1	0	0	2.99	38.92	13.0167	194	43.729	0.2825	1	17	18
156	78	N.tabacum	1	0	0	5.12	42	8.20312	104	139.76	0.235	9	22	32
157	79	N.rustica	1	1	0	1.87	35.81	19.1497	166	48.204	0.0641667	1	21	23
158	79	N.tabacum	1	1	0	5.69	41.83	7.35149	184	240.986	0.126667	1	29	30
159	80	N.rustica	1	1	1	4.53	39.83	8.79249	203	65.794	0	3	62	66
160	80	N.tabacum	1	1	1	4.17	39.53	9.47962	148	104.261	0.2625	1	27	28
